# Supplementary material for: Diagnostic Performance of KLCA-NCC 2018 Criteria for Hepatocellular Carcinoma Using Magnetic Resonance Imaging: A Systematic Review and Meta-Analysis
Source: Diagnostics (Basel). 2021 Sep 25;11(10):1763. doi: 10.3390/diagnostics11101763 (PMC8534457; doi:10.3390/diagnostics11101763)
Supplement: Supplementary file 1 [file diagnostics-11-01763-s001.zip]

Archive with 1 entries (1 files):
- diagnostics-1332003-SI.pdf
